# Supplementary material for: Enhancement of Female Rat Fertility via Ethanolic Extract from Nigella sativa L. (Black Cumin) Seeds Assessed via HPLC-ESI-MS/MS and Molecular Docking
Source: Molecules. 2024 Feb 5;29(3):735. doi: 10.3390/molecules29030735 (PMC10856701; doi:10.3390/molecules29030735)
Supplement: Supplementary file 1 [file molecules-29-00735-s001.zip]

Archive with 1 entries (1 files):
- molecules-2799427-supplementary.pdf
